# Supplementary material for: Decomposing the Mechanism of Qishen Granules in the Treatment of Heart Failure by a Quantitative Pathway Analysis Method
Source: Molecules. 2018 Jul 23;23(7):1829. doi: 10.3390/molecules23071829 (PMC6100320; doi:10.3390/molecules23071829)
Supplement: Supplementary file 1 [file molecules-23-01829-s001.zip › Table S5.xlsx]

## Sheet: summarykegg_QS_vs_Model
Table S5. Pathways enriched by differentially expressed genes between QS treatment group and model group.
KEGG ID	Description	*P-value	GeneID
mmu05200	Pathways in cancer	0.000181686	12048/16776/235320/18708/12575/14102/21808/11513/112407
mmu05212	Pancreatic cancer	0.000640447	12048/18708/12575/21808
mmu01524	Platinum drug resistance	0.00067343	12048/18708/12575/14102
mmu04210	Apoptosis	0.0007199	12048/18708/14102/64138/18049
mmu05220	Chronic myeloid leukemia	0.000742985	12048/18708/12575/21808
mmu00760	Nicotinate and nicotinamide metabolism	0.000814072	23959/18605/69564
mmu05222	Small cell lung cancer	0.00137909	12048/16776/18708/12575
mmu04066	HIF-1 signaling pathway	0.00224438	18708/12575/230899/112407
mmu04611	Platelet activation	0.00409489	238564/18708/18783/11513
mmu04750	Inflammatory mediator regulation of TRP channels	0.00421406	18708/18783/18049/11513
mmu05211	Renal cell carcinoma	0.00507638	18708/21808/112407
mmu04068	FoxO signaling pathway	0.00511481	18708/12575/21808/20620
mmu05161	Hepatitis B	0.00677836	18708/12575/14102/21808
mmu05210	Colorectal cancer	0.0069827	18708/12575/21808
mmu04921	Oxytocin signaling pathway	0.00857309	238564/12575/18783/11513
mmu01040	Biosynthesis of unsaturated fatty acids	0.00956335	66775/20249
mmu04010	MAPK signaling pathway	0.0103395	53608/14102/18783/21808/18049
mmu05414	Dilated cardiomyopathy (DCM)	0.0115775	21808/11513/140781
mmu01522	Endocrine resistance	0.0130367	18708/12575/11513
mmu04915	Estrogen signaling pathway	0.0141973	18708/14229/11513
mmu04020	Calcium signaling pathway	0.0157487	238564/19204/11513/58861
mmu05202	Transcriptional misregulation in cancer	0.0160373	12048/235320/97908/12575
mmu05166	HTLV-I infection	0.0162101	12048/18708/12575/21808/11513
mmu05142	Chagas disease (American trypanosomiasis)	0.016259	18708/14102/21808
mmu05146	Amoebiasis	0.018481	16776/18708/21808
mmu05145	Toxoplasmosis	0.019415	12048/16776/21808
mmu05205	Proteoglycans in cancer	0.0232522	18708/12575/14102/21808
mmu04270	Vascular smooth muscle contraction	0.0307874	238564/18783/11513
mmu01212	Fatty acid metabolism	0.030961	66775/20249
mmu05150	Staphylococcus aureus infection	0.030961	12628/19204
mmu04014	Ras signaling pathway	0.0321851	12048/18708/18783/18049
mmu04923	Regulation of lipolysis in adipocytes	0.0343291	18708/11513
mmu04151	PI3K-Akt signaling pathway	0.0353718	12048/16776/18708/12575/18049
mmu05165	Human papillomavirus infection	0.0376781	12048/16776/18708/12575/14102
mmu04370	VEGF signaling pathway	0.0378337	18708/18783
mmu04913	Ovarian steroidogenesis	0.0378337	18783/11513
mmu05213	Endometrial cancer	0.0378337	18708/12575
mmu04213	Longevity regulating pathway - multiple species	0.0427102	18708/11513
mmu04072	Phospholipase D signaling pathway	0.0427968	18708/18783/11513
mmu04137	Mitophagy - animal	0.0439645	12048/17684
mmu05223	Non-small cell lung cancer	0.047809	18708/12575
mmu04115	p53 signaling pathway	0.0491171	12575/14102
*P-value was calculated from hypergeometric test.
