# Supplementary material for: Decomposing the Mechanism of Qishen Granules in the Treatment of Heart Failure by a Quantitative Pathway Analysis Method
Source: Molecules. 2018 Jul 23;23(7):1829. doi: 10.3390/molecules23071829 (PMC6100320; doi:10.3390/molecules23071829)
Supplement: Supplementary file 1 [file molecules-23-01829-s001.zip › Table S6.xlsx]

## Sheet: summarykegg_Treatment2_vs_Model
Table S6. Pathways enriched by differentially expressed genes between QJ treatment group and model group.
KEGG ID	Description	*P-value	GeneID
mmu05144	Malaria	4.00431e-07	21808/21825/12845/16971/21809/21828/15529
mmu04512	ECM-receptor interaction	1.4837e-05	16776/14268/21825/12843/12845/12842/21828
mmu04510	Focal adhesion	0.000128143	16776/238564/14268/21825/12843/12845/16000/12842/21828
mmu05205	Proteoglycans in cancer	0.000166599	12575/14268/21808/21825/12843/16000/17022/12842/15529
mmu04913	Ovarian steroidogenesis	0.000239338	19225/18783/20845/11513/16000
mmu00760	Nicotinate and nicotinamide metabolism	0.000350924	18115/68646/18605/69564
mmu04933	AGE-RAGE signaling pathway in diabetic complications	0.000412399	14268/21808/18787/12843/12842/21809
mmu04066	HIF-1 signaling pathway	0.00053568	12575/230899/18787/21857/16000/22042
mmu05146	Amoebiasis	0.000563455	16776/14268/21808/12843/12842/21809
mmu04921	Oxytocin signaling pathway	0.000701157	238564/12575/19225/18783/108097/11513/14681
mmu05410	Hypertrophic cardiomyopathy (HCM)	0.00132359	21808/108097/16000/21809/140781
mmu04152	AMPK signaling pathway	0.00139426	18640/11549/108097/208647/16000/20249
mmu05414	Dilated cardiomyopathy (DCM)	0.00171342	21808/11513/16000/21809/140781
mmu04151	PI3K-Akt signaling pathway	0.00187145	16776/12575/14268/21825/12843/208647/12845/16000/12842/21828
mmu05165	Human papillomavirus infection	0.00212474	16776/12575/19225/14268/21825/12843/208647/12845/12842/21828
mmu05161	Hepatitis B	0.00265231	12575/21808/208647/12364/21809/13655
mmu04115	p53 signaling pathway	0.00405745	12575/21825/18787/16000
mmu04611	Platelet activation	0.00713515	238564/18783/12843/11513/12842
mmu04145	Phagosome	0.00855138	21825/12845/17534/21828/22042/140792
mmu04068	FoxO signaling pathway	0.00922981	12575/21808/108097/16000/21809
mmu04350	TGF-beta signaling pathway	0.00939416	21808/21825/21809/68010
mmu00590	Arachidonic acid metabolism	0.0110019	19225/18783/19223/14778
mmu04371	Apelin signaling pathway	0.0113827	238564/108097/18787/11513/14219
mmu04211	Longevity regulating pathway	0.0114299	108097/208647/11513/16000
mmu04974	Protein digestion and absorption	0.0114299	12843/12816/12842/12818
mmu05222	Small cell lung cancer	0.0123177	16776/12575/19225/14268
mmu00770	Pantothenate and CoA biosynthesis	0.0130278	75735/18605
mmu05142	Chagas disease (American trypanosomiasis)	0.0168567	21808/18787/14681/21809
mmu04390	Hippo signaling pathway	0.0171011	21808/18787/14219/21809/27494
mmu05145	Toxoplasmosis	0.0210277	16776/21808/14681/21809
mmu04730	Long-term depression	0.0215258	18783/14681/16000
mmu04213	Longevity regulating pathway - multiple species	0.0224645	108097/11513/16000
mmu04022	cGMP-PKG signaling pathway	0.023927	238564/11549/208647/11513/140781
mmu04724	Glutamatergic synapse	0.0250672	76257/18783/11513/14681
mmu05140	Leishmaniasis	0.0274898	19225/21808/21809
mmu01040	Biosynthesis of unsaturated fatty acids	0.0302285	66775/20249
mmu04918	Thyroid hormone synthesis	0.0342464	208647/11513/14778
mmu05210	Colorectal cancer	0.0354489	12575/21808/21809
mmu04710	Circadian rhythm	0.0364958	108097/79362
mmu05212	Pancreatic cancer	0.0366732	12575/21808/21809
mmu04270	Vascular smooth muscle contraction	0.0371051	238564/11549/18783/11513
mmu05200	Pathways in cancer	0.0377533	16776/12575/19225/14268/21808/11513/16000/21809
mmu05220	Chronic myeloid leukemia	0.0404752	12575/21808/21809
mmu00051	Fructose and mannose metabolism	0.0455499	18640/20322
mmu05323	Rheumatoid arthritis	0.0472379	21808/21809/12519
*P-value was calculated from hypergeometric test.
