# Supplementary material for: Decomposing the Mechanism of Qishen Granules in the Treatment of Heart Failure by a Quantitative Pathway Analysis Method
Source: Molecules. 2018 Jul 23;23(7):1829. doi: 10.3390/molecules23071829 (PMC6100320; doi:10.3390/molecules23071829)
Supplement: Supplementary file 1 [file molecules-23-01829-s001.zip › Table S7.xlsx]

## Sheet: summarykegg_WYH_vs_Model
Table S7. Pathways enriched by differentially expressed genes between WYH treatment group and model group.
KEGG ID	Description	*P-value	GeneID
mmu04933	AGE-RAGE signaling pathway in diabetic complications	8.28656e-06	14268/12043/21808/22329/12843/17390/21813/13653
mmu05144	Malaria	1.02604e-05	21808/21825/22329/12845/16971/21828
mmu04512	ECM-receptor interaction	0.00165087	14268/21825/12843/12845/21828
mmu04152	AMPK signaling pathway	0.00191418	19017/14120/11549/108097/208647/20249
mmu04211	Longevity regulating pathway	0.0023615	19017/140742/108097/208647/11513
mmu01040	Biosynthesis of unsaturated fatty acids	0.00293645	66775/56473/20249
mmu05165	Human papillomavirus infection	0.00336085	19225/14268/12043/21825/56198/12843/208647/12845/21828/19219
mmu00760	Nicotinate and nicotinamide metabolism	0.00556837	23959/18605/69564
mmu05200	Pathways in cancer	0.00738532	235320/19225/14268/12043/21808/11513/17390/21813/112407/19219
mmu05410	Hypertrophic cardiomyopathy (HCM)	0.0111381	21808/108097/11421/140781
mmu04145	Phagosome	0.0114094	21825/227613/12845/17534/21828/140792
mmu00910	Nitrogen metabolism	0.0131044	12351/12319
mmu04371	Apelin signaling pathway	0.0145712	19017/108097/11513/14219/13653
mmu00770	Pantothenate and CoA biosynthesis	0.0146439	75735/18605
mmu01212	Fatty acid metabolism	0.0165758	66775/56473/20249
mmu04510	Focal adhesion	0.0170957	14268/12043/21825/12843/12845/21828
mmu04915	Estrogen signaling pathway	0.0174688	208647/11513/17390/14681
mmu04261	Adrenergic signaling in cardiomyocytes	0.0181542	11549/12043/208647/11513/140781
mmu04923	Regulation of lipolysis in adipocytes	0.0192464	11832/19225/11513
mmu05205	Proteoglycans in cancer	0.0199235	14268/21808/21825/12843/17390/17022
mmu05142	Chagas disease (American trypanosomiasis)	0.0206542	21808/14681/21813/11421
mmu04921	Oxytocin signaling pathway	0.0211951	19225/18783/108097/11513/14681
mmu04922	Glucagon signaling pathway	0.0213315	19017/108097/208647/18648
mmu04964	Proximal tubule bicarbonate reclamation	0.0215254	76257/12351
mmu04913	Ovarian steroidogenesis	0.0221415	19225/18783/11513
mmu04066	HIF-1 signaling pathway	0.0234445	12043/230899/21857/112407
mmu05166	HTLV-I infection	0.0268285	21808/22329/11513/18186/21813/12257/13653
mmu00592	alpha-Linolenic acid metabolism	0.0274009	18783/56473
mmu04725	Cholinergic synapse	0.0296862	12043/208647/11513/14681
mmu04724	Glutamatergic synapse	0.0305293	76257/18783/11513/14681
mmu01200	Carbon metabolism	0.0349567	104776/14120/239017/18648
mmu04360	Axon guidance	0.035123	214968/18186/107449/12934/20358
mmu04918	Thyroid hormone synthesis	0.0399792	208647/11513/14778
mmu00640	Propanoate metabolism	0.0408102	12040/104776
mmu05210	Colorectal cancer	0.0413651	12043/21808/21813
mmu04068	FoxO signaling pathway	0.0481347	21808/108097/21813/20620
mmu04726	Serotonergic synapse	0.0481347	16508/19225/18783/14681
mmu05020	Prion diseases	0.0482666	12364/13653
*P-value was calculated from hypergeometric test.
