# Supplementary material for: Decomposing the Mechanism of Qishen Granules in the Treatment of Heart Failure by a Quantitative Pathway Analysis Method
Source: Molecules. 2018 Jul 23;23(7):1829. doi: 10.3390/molecules23071829 (PMC6100320; doi:10.3390/molecules23071829)
Supplement: Supplementary file 1 [file molecules-23-01829-s001.zip › Table S1.xlsx]

## Sheet: Table S1
Table S1. The primers used for fluorescent quantitative PCR (supplied by Shanghai Shenggong Bioengineering Corporation).
Gene symbol	Forward primer	Reverse primer
Igf1	5'- CTG GAC CAG AGA CCC TTT GC-3'	5'- GGA CGG GGA CTT CTG AGT CTT-3'
Prkab2	5'- TTC GTT GCC ATC CTG GAT CTT-3'	5'- CAC AGG CTC TGA CGG ATC A-3'
Tgfb2	5'-TCG ACA TGG ATC AGT TTA TGC G-3'	5'-CCC TGG TAC TGT TGT AGA TGG A-3'
Tgfb3	5'- CCT GGC CCT GCT GAA CTT G-3'	5'- TTG ATG TGG CCG AAG TCC AAC-3'
Tgfbr2	5'-GAC TGT CCA CTT GCG ACA AC-3'	5'- GGC AAA CCG TCT CCA GAG TAA-3'
Nnt	5'- ATG GCG CAC CTA CTG AAG AC-3'	5'- GGT AGA ACC TTA GAG GAC CCC A-3'
Nt5e	5'- CCT GCA CAC AAA CGA CGT G-3'	5'- CTG GTC TCC GGC ATC CAA AA-3'
β-actin	5' GGC TGT ATT CCC CTC CAT CG-3'	5'-CCA GTT GGT AAC AAT GCC ATG T-3'
