# Supplementary material for: Decomposing the Mechanism of Qishen Granules in the Treatment of Heart Failure by a Quantitative Pathway Analysis Method
Source: Molecules. 2018 Jul 23;23(7):1829. doi: 10.3390/molecules23071829 (PMC6100320; doi:10.3390/molecules23071829)
Supplement: Supplementary file 1 [file molecules-23-01829-s001.zip › Table S2.xlsx]

## Sheet: QS vs Model
Table S2. Differentially expressed genes between QS treatment and model group.
Entrez ID	Gene Symbol	QS mean expression (log2)*	Model mean expression (log2)*	Fold Change (QS vs Model)	ANOVA P-value (QS vs Model)
110595	TIMP4	13.2	10.47	6.61	0.001125
235320	ZBTB16	12.13	9.57	5.9	0.000456
240899	LRRC52	7.75	5.49	4.79	0.001501
268709	FAM107A	7.12	4.97	4.44	0.011937
75750	SLC10A6	7.19	5.19	4.02	0.012078
70807	ARRDC2	6.1	4.22	3.69	0.020048
72750	FAM117B	10.59	8.74	3.59	0.015571
218215	RNF144B	9.8	7.99	3.5	0.013735
223775	PIM3	8.2	6.46	3.35	0.00016
268807	KLHL38	10.11	8.44	3.19	0.002509
12575	CDKN1A	13.13	11.47	3.15	0.006166
75219	DUSP18	11.1	9.55	2.93	0.004147
53608	MAP3K6	6.92	5.37	2.91	0.00465
233813	VWA3A	6.74	5.21	2.89	0.014099
74931	4930481A15RIK	10.13	8.69	2.71	0.006895
76187	ADHFE1	13.25	11.84	2.66	0.033655
17345	MKI67	5.73	4.36	2.58	0.049333
66214	RGCC	8.67	7.4	2.42	0.021782
238564	MYLK4	12.6	11.34	2.4	0.048522
239017	OGDHL	11.52	10.26	2.4	0.017474
14766	GPR56	12.63	11.39	2.37	0.007973
12048	BCL2L1	7.5	6.27	2.35	0.011923
14229	FKBP5	6.56	5.36	2.31	0.037363
68453	GPIHBP1	11.65	10.45	2.29	0.00189
12040	BCKDHB	12.32	11.13	2.28	0.008906
17684	CITED2	12.3	11.11	2.28	0.013157
80906	KCNIP2	11.78	10.6	2.26	0.004305
319942	A530016L24RIK	8.14	6.97	2.25	0.032671
97908	HIST1H3G	4.56	3.39	2.24	0.02457
23959	NT5E	8.47	7.33	2.22	0.005813
100502602	GM19277	5.52	4.37	2.22	0.031269
319596	D830032E09RIK	8.93	7.8	2.2	0.011713
319911	D830024N08RIK	9.52	8.41	2.17	0.039601
243382	PPM1K	10.84	9.73	2.16	0.01915
18708	PIK3R1	13.24	12.14	2.15	0.035938
328399	A930018M24RIK	6.4	5.3	2.14	0.001999
69065	CHAC1	4.85	3.76	2.13	0.00896
225341	LIMS2	13.39	12.3	2.13	0.012108
16601	KLF9	12.42	11.33	2.13	0.029195
73287	1700040L02RIK	11.13	10.09	2.06	0.043017
20887	SULT1A1	8.79	7.77	2.03	0.000865
16776	LAMA5	7.92	6.91	2.01	0.00116
57435	PLIN4	9.52	8.51	2.01	0.031409
14102	FAS	7.84	6.84	2	0.006986
112407	EGLN3	13.62	14.62	0.5	0.017615
68010	BAMBI	5.68	6.68	0.5	0.021892
64138	CTSZ	8.85	9.86	0.497512	0.046498
12628	CFH	13	14.05	0.485437	0.035061
19204	PTAFR	4.22	5.26	0.485437	0.020321
320825	SAMD5	4.87	5.92	0.485437	0.006357
18783	PLA2G4A	6.04	7.09	0.483092	0.02561
140781	MYH7	12.08	13.13	0.483092	0.001073
19734	RGS16	4.96	6.02	0.480769	0.040961
17286	MEOX2	6.5	7.56	0.480769	0.007516
22240	DPYSL3	8.67	9.74	0.478469	0.037767
245350	AA414768	4.9	5.98	0.473934	0.032387
20249	SCD1	9.35	10.44	0.471698	0.038208
78892	CRISPLD2	7.64	8.74	0.46729	0.035293
14555	GPD1	10.38	11.48	0.465116	0.000229
21664	PHLDA1	6.42	7.53	0.462963	0.005429
56277	TMEM45A	5.82	6.94	0.46083	0.007116
17901	MYL1	10.75	11.89	0.456621	0.019326
58861	CYSLTR1	4.91	6.05	0.454545	0.030764
66775	PTPLAD2	6.74	7.91	0.444444	0.003547
14778	GPX3	11.16	12.35	0.436681	0.011986
114564	CSPRS	5.41	6.61	0.434783	0.00519
12029	BCL6B	6.85	8.05	0.434783	0.012787
72293	NKD2	4.02	5.24	0.431034	0.03462
18049	NGF	7.73	8.95	0.429185	0.044582
68939	RASL11B	6.74	7.97	0.425532	0.037318
19378	ALDH1A2	5.21	6.45	0.425532	0.019586
20358	SEMA6A	8.29	9.54	0.421941	0.007601
109828	C7	6.71	8.01	0.404858	0.000657
20378	FRZB	6.49	7.82	0.4	0.036228
387246	MIRLET7C-1	3.98	5.31	0.396825	0.029175
68792	SRPX2	8.19	9.54	0.393701	0.033245
14107	FAT1	8.13	9.48	0.392157	0.017172
241431	XIRP2	15.78	17.13	0.390625	0.005701
230899	NPPA	18.54	19.91	0.387597	0.001053
17534	MRC2	6.68	8.07	0.381679	0.043673
434215	LRRC32	6.61	8.02	0.377358	0.01167
383435	MS4A14	4.37	5.83	0.362319	0.021157
68404	NRN1	7.3	8.77	0.359712	0.049698
20620	PLK2	7.85	9.37	0.347222	0.005767
71932	EPHX3	5.78	7.36	0.33557	0.034044
223272	ITGBL1	6.99	8.6	0.325733	0.047316
18605	ENPP1	7.33	8.97	0.319489	0.042617
11815	APOD	7.1	8.81	0.306748	0.004181
11513	ADCY7	6.34	8.05	0.30581	0.039799
68659	FAM198B	7.44	9.16	0.304878	0.033207
20753	SPRR1A	4.01	5.91	0.26738	0.006436
64817	SVEP1	7.5	9.47	0.25641	0.043242
20682	SOX9	5.92	7.89	0.253807	0.043759
50706	POSTN	11.91	14.14	0.21322	0.03341
21808	TGFB2	6.66	9.09	0.185185	0.027697
22403	WISP2	6.63	9.13	0.17762	0.037225
69564	NMRK2	6.15	8.74	0.165837	0.033133
20716	SERPINA3N	9.58	12.35	0.146413	0.009454
*The values are shown in a log2 scale.
