# Supplementary material for: Decomposing the Mechanism of Qishen Granules in the Treatment of Heart Failure by a Quantitative Pathway Analysis Method
Source: Molecules. 2018 Jul 23;23(7):1829. doi: 10.3390/molecules23071829 (PMC6100320; doi:10.3390/molecules23071829)
Supplement: Supplementary file 1 [file molecules-23-01829-s001.zip › Table S3.xlsx]

## Sheet: QJ vs Model
Table S3. Differentially expressed genes between QJ treatment and model group.
Entrez ID	Gene Symbol	QJ mean expression (log2)*	Model mean expression (log2)*	Fold Change (QJ vs Model)	ANOVA P-value (QJ vs Model)
735255	MIR669B	13.94	7.89	66.56	0.002956
12575	CDKN1A	14.14	11.47	6.36	0.037345
76187	ADHFE1	13.6	11.84	3.4	0.006808
319942	A530016L24RIK	8.71	6.97	3.34	0.00052
223775	PIM3	8.16	6.46	3.25	0.010269
110595	TIMP4	12.14	10.47	3.17	0.025506
239017	OGDHL	11.89	10.26	3.1	0.006331
71699	SLC41A3	11.19	9.57	3.08	0.005722
233813	VWA3A	6.77	5.21	2.96	0.011685
16855	LGALS4	7.23	5.68	2.93	0.040985
12040	BCKDHB	12.68	11.13	2.92	0.001947
74931	4930481A15RIK	10.2	8.69	2.85	0.005251
100502602	GM19277	5.84	4.37	2.77	0.01559
12741	CLDN5	10.71	9.32	2.62	0.018393
97908	HIST1H3G	4.77	3.39	2.6	0.026528
73287	1700040L02RIK	11.43	10.09	2.53	0.019674
243382	PPM1K	11.05	9.73	2.5	0.016621
80906	KCNIP2	11.92	10.6	2.5	0.000808
101401	ADAMTS9	9.07	7.76	2.48	0.039357
328186	GM10336	9.57	8.27	2.45	0.014758
238564	MYLK4	12.62	11.34	2.43	0.040113
70284	2310040G07RIK	13.82	12.55	2.41	0.021186
75785	KLHL24	14.74	13.47	2.41	0.001719
102466785	MIR7005	10.34	9.09	2.38	0.028029
18640	PFKFB2	8.64	7.41	2.35	0.018371
11549	ADRA1A	6.95	5.72	2.35	0.008073
68854	ASB11	11.6	10.39	2.32	0.002961
246049	SLC36A2	8.36	7.16	2.3	0.015908
75219	DUSP18	10.75	9.55	2.29	0.030442
76257	SLC38A3	12.53	11.35	2.27	0.014263
16776	LAMA5	8.09	6.91	2.26	0.002302
270076	GCDH	8.79	7.64	2.23	0.001062
328399	A930018M24RIK	6.45	5.3	2.22	0.003231
142687	ASB14	10.63	9.48	2.21	0.000392
69546	MAPK1IP1	8.07	6.95	2.18	0.004081
15464	HRC	12.85	11.74	2.16	0.023044
100217466	SCARNA17	11.02	9.93	2.13	0.025007
18115	NNT	15.56	14.47	2.12	0.000606
68646	NADK2	9.85	8.77	2.12	0.011665
213989	TMEM82	6.5	5.43	2.11	0.014377
235611	PLXNB1	6.76	5.69	2.1	0.043106
75735	PANK1	10.39	9.34	2.08	0.008827
546611	KLHL33	6.13	5.09	2.07	0.01645
66211	RPL3L	9.55	8.5	2.07	0.000907
20322	SORD	13.89	12.84	2.06	0.005953
70807	ARRDC2	5.26	4.22	2.06	0.0048
433766	TRIM63	10.73	9.73	2.01	0.002049
76263	GSTK1	16.32	15.32	2	0.022415
68520	ZFYVE21	9.45	8.45	2	0.01465
114564	CSPRS	5.61	6.61	0.5	0.009875
12258	SERPING1	12.71	13.71	0.5	0.048616
16950	LOXL3	4.68	5.68	0.5	0.013736
15529	SDC2	8.91	9.92	0.497512	0.011306
240753	PLEKHA6	8.11	9.13	0.492611	0.044341
16000	IGF1	6	7.03	0.490196	0.0127
20845	STAR	3.56	4.59	0.487805	0.04902
18824	PLP2	8.95	9.99	0.487805	0.013204
12257	TSPO	6.51	7.55	0.487805	0.034547
15212	HEXB	7.5	8.55	0.485437	0.004325
56277	TMEM45A	5.9	6.94	0.485437	0.011856
72043	SULF2	9.82	10.88	0.483092	0.01402
68010	BAMBI	5.64	6.68	0.483092	0.038719
18451	P4HA1	10.18	11.24	0.480769	0.036123
27361	MSRB1	12.19	13.25	0.480769	0.005522
12931	CRLF1	3.97	5.05	0.47619	0.016301
140792	COLEC12	8.2	9.27	0.473934	0.008656
74919	SLC35F6	11.41	12.5	0.469484	0.008227
14758	GPM6B	7.14	8.24	0.46729	0.018234
64138	CTSZ	8.75	9.86	0.465116	0.032252
13132	DAB2	9.19	10.3	0.465116	0.006083
12642	CH25H	3.93	5.04	0.465116	0.000844
214403	GM4788	5.97	7.08	0.462963	0.019037
83675	BICC1	6.65	7.76	0.462963	0.038302
209378	ITIH5	5.36	6.47	0.460829	0.024905
17901	MYL1	10.76	11.89	0.458716	0.021595
76477	PCOLCE2	7.55	8.68	0.458716	0.003487
22042	TFRC	10.61	11.73	0.458716	0.000873
108097	PRKAB2	9.01	10.14	0.456621	0.040183
56772	MLLT11	6.13	7.27	0.454545	0.015105
140781	MYH7	11.99	13.13	0.454545	0.000539
57246	TBX20	13.46	14.6	0.452489	0.020726
73844	ANKRD45	5.39	6.55	0.45045	0.008565
69784	1500009L16RIK	6.19	7.34	0.45045	0.030223
12816	COL12A1	3.74	4.89	0.44843	0.00544
103511	FAM26E	5.47	6.63	0.44843	0.030066
107449	UNC5B	6.06	7.22	0.446429	0.039791
21810	TGFBI	8.67	9.83	0.446429	0.018006
18484	PAM	14.84	16.02	0.442478	0.005221
240776	KCNT2	6.17	7.35	0.440529	0.031571
234463	TMEM184C	8.99	10.2	0.434783	0.018652
217258	ABCA8A	9.78	10.99	0.431034	0.001635
12519	CD80	4.74	5.95	0.429185	0.020354
66775	PTPLAD2	6.67	7.91	0.423729	0.005522
21664	PHLDA1	6.29	7.53	0.423729	0.003094
13655	EGR3	3.81	5.05	0.423729	0.019067
74761	MXRA8	7.82	9.06	0.421941	0.017958
67896	CCDC80	9.54	10.79	0.421941	0.00885
109323	C1QTNF7	4.99	6.24	0.420168	0.001913
27404	ABCA8B	7.31	8.58	0.413223	0.002928
12925	CRIP1	12.01	13.3	0.408163	0.040793
29817	IGFBP7	17	18.31	0.403226	0.047122
68939	RASL11B	6.64	7.97	0.396825	0.014536
100041194	AHNAK2	5.67	7.02	0.390625	0.010006
22240	DPYSL3	8.39	9.74	0.390625	0.010949
105785	KDELR3	7.34	8.7	0.389105	0.042787
245350	AA414768	4.61	5.98	0.387597	0.010046
14681	GNAO1	8.5	9.87	0.3861	0.014264
14555	GPD1	10.1	11.48	0.384615	0.000338
26360	ANGPTL2	8.42	9.81	0.383142	0.022303
217430	PQLC3	5.6	7	0.377358	0.01366
14115	FBLN2	8.3	9.71	0.37594	0.031761
12364	CASP12	6.47	7.88	0.37594	0.006016
210530	LEPREL1	6.65	8.06	0.37594	0.028534
12842	COL1A1	7.33	8.75	0.374532	0.021585
79362	BHLHE41	6.74	8.16	0.373134	0.009894
18162	NPR3	7.84	9.26	0.373134	0.009149
13008	CSRP2	7.64	9.08	0.369004	0.012314
15165	HCN1	4.26	5.7	0.367647	0.045935
268857	NLRC3	4.33	5.77	0.367647	0.025336
18783	PLA2G4A	5.63	7.09	0.364963	0.005995
11898	ASS1	5.14	6.6	0.362319	0.029999
14199	FHL1	7.93	9.4	0.361011	0.006166
320825	SAMD5	4.44	5.92	0.361011	0.001779
27494	AMOT	4.67	6.14	0.361011	0.001449
545366	CFHR2	6.39	7.86	0.359712	0.01329
12111	BGN	14.53	16.02	0.355872	0.003617
12843	COL1A2	6.47	7.99	0.34965	0.007341
20249	SCD1	8.92	10.44	0.348432	0.010342
14778	GPX3	10.82	12.35	0.344828	0.005244
50781	DKK3	3.78	5.33	0.343643	0.000504
109019	NABP1	10.01	11.58	0.3367	0.004552
14268	FN1	9.6	11.17	0.3367	0.008576
12628	CFH	12.46	14.05	0.333333	0.014835
72293	NKD2	3.65	5.24	0.333333	0.014812
67622	MXRA7	7.99	9.58	0.332226	0.019697
208647	CREB3L2	8.6	10.2	0.330033	0.014755
71932	EPHX3	5.76	7.36	0.330033	0.036729
19223	PTGIS	6.19	7.84	0.319489	0.041068
210622	PAMR1	4.33	6	0.315457	0.033171
432466	GM5424	5.38	7.05	0.315457	0.028016
107765	ANKRD1	18.12	19.81	0.310559	0.026999
11815	APOD	7.11	8.81	0.308642	0.019406
13849	EPHX1	9.93	11.64	0.307692	0.016208
16971	LRP1	10.76	12.46	0.307692	0.026991
12845	COMP	3.89	5.65	0.294985	0.013265
17022	LUM	10.36	12.15	0.289017	4.8e-05
20377	SFRP1	7.68	9.49	0.286533	0.037412
12818	COL14A1	6.01	7.83	0.2849	0.022227
78892	CRISPLD2	6.91	8.74	0.280899	0.018947
59095	FXYD6	8.33	10.17	0.280899	0.044374
52377	RCN3	7.42	9.26	0.278552	0.010444
17534	MRC2	6.22	8.07	0.277778	0.020849
14107	FAT1	7.61	9.48	0.273973	0.021745
223453	DAP	8.77	10.7	0.263158	0.030291
241431	XIRP2	15.19	17.13	0.260417	0.004777
64817	SVEP1	7.49	9.47	0.253807	0.023859
16949	LOXL1	8.85	10.87	0.246305	0.027099
21809	TGFB3	8.85	10.93	0.236967	0.021633
20317	SERPINF1	6.7	8.8	0.2331	0.006752
68659	FAM198B	6.99	9.16	0.223714	0.020984
14314	FSTL1	10.65	12.83	0.221239	0.028364
21825	THBS1	8.33	10.51	0.220751	0.033178
20378	FRZB	5.6	7.82	0.215517	0.008235
223272	ITGBL1	6.39	8.6	0.215517	0.008646
11513	ADCY7	5.83	8.05	0.215054	0.016726
68792	SRPX2	7.31	9.54	0.21322	0.010513
19659	RBP1	6.2	8.45	0.210526	0.015059
20753	SPRR1A	3.59	5.91	0.199203	0.001876
13730	EMP1	10.93	13.38	0.183824	0.030879
17285	MEOX1	7.84	10.28	0.183824	0.048616
18605	ENPP1	6.49	8.97	0.178571	0.008283
76293	MFAP4	7.78	10.27	0.178253	0.021084
654812	ANGPTL7	4.3	6.79	0.177305	0.022003
116847	PRELP	11.4	13.94	0.171821	0.006883
21857	TIMP1	5.06	7.65	0.166113	0.018213
330723	HTRA4	6.3	8.94	0.160256	0.024832
18787	SERPINE1	8.66	11.39	0.150602	0.0199
19225	PTGS2	4.96	7.78	0.140845	0.000365
67606	FIBIN	6.07	8.9	0.140252	0.012762
20682	SOX9	5.01	7.89	0.135135	0.007572
230899	NPPA	17	19.91	0.133511	0.00032
21808	TGFB2	6.13	9.09	0.128041	0.01201
11459	ACTA1	15.08	18.07	0.125628	0.012288
22403	WISP2	6.07	9.13	0.120048	0.014253
12837	COL8A1	6.26	9.41	0.11236	0.007429
16997	LTBP2	4.23	7.52	0.101937	0.013334
69564	NMRK2	5.42	8.74	0.1002	0.018863
14219	CTGF	9.59	13.14	0.0851789	0.019999
214425	CILP	5.2	9.34	0.0568828	0.018549
21828	THBS4	5.05	9.52	0.045106	0.010685
50706	POSTN	9.19	14.14	0.0324254	0.004136
*The values are shown in a log2 scale.
