# Supplementary material for: Decomposing the Mechanism of Qishen Granules in the Treatment of Heart Failure by a Quantitative Pathway Analysis Method
Source: Molecules. 2018 Jul 23;23(7):1829. doi: 10.3390/molecules23071829 (PMC6100320; doi:10.3390/molecules23071829)
Supplement: Supplementary file 1 [file molecules-23-01829-s001.zip › Table S4.xlsx]

## Sheet: WYH vs Model
Table S4. Differentially expressed genes between WYH treatment and model group.
Entrez ID	Gene Symbol	WYH mean exprssion (log2)*	Model mean expression (log2)*	Fold Change (WYH vs Model)	ANOVA P-value (WYH vs Model)
27273	PDK4	18.86	15.93	7.61	0.006221
110595	TIMP4	13.22	10.47	6.7	0.000225
235320	ZBTB16	11.92	9.57	5.12	0.007015
22229	UCP3	7.32	5.24	4.23	0.0123
233813	VWA3A	7.18	5.21	3.91	0.009584
243382	PPM1K	11.64	9.73	3.74	0.015227
240899	LRRC52	7.39	5.49	3.72	0.00132
19017	PPARGC1A	16.14	14.4	3.32	0.002239
546611	KLHL33	6.79	5.09	3.26	0.01625
78354	2210407C18RIK	7.83	6.14	3.21	0.019659
76187	ADHFE1	13.44	11.84	3.05	0.02589
239017	OGDHL	11.81	10.26	2.94	0.017981
12040	BCKDHB	12.6	11.13	2.77	0.011833
12351	CAR4	10.99	9.52	2.75	0.021422
75219	DUSP18	10.99	9.55	2.71	0.005492
14120	FBP2	7.69	6.27	2.66	0.026452
73287	1700040L02RIK	11.46	10.09	2.59	0.02154
319942	A530016L24RIK	8.32	6.97	2.54	0.004145
223775	PIM3	7.8	6.46	2.53	0.018685
320365	FRY	12.13	10.81	2.51	0.012815
11549	ADRA1A	7.04	5.72	2.51	0.018655
11832	AQP7	12.96	11.64	2.5	0.033831
328399	A930018M24RIK	6.6	5.3	2.46	0.00093
68453	GPIHBP1	11.75	10.45	2.46	0.001693
54199	CCRL2	6.88	5.59	2.45	0.002165
328186	GM10336	9.55	8.27	2.42	0.002277
268709	FAM107A	6.24	4.97	2.41	0.049876
100041585	AMD2	8.39	7.16	2.35	0.013116
72750	FAM117B	9.97	8.74	2.34	0.033085
74182	GPCPD1	14.19	12.97	2.33	0.025073
66211	RPL3L	9.7	8.5	2.3	0.001129
382051	PDP2	6.9	5.7	2.28	0.049208
63954	RBP7	9.51	8.33	2.27	0.016962
75785	KLHL24	14.64	13.47	2.24	0.000178
74574	4833403I15RIK	5.73	4.59	2.21	0.025287
80906	KCNIP2	11.71	10.6	2.16	0.010534
15464	HRC	12.84	11.74	2.15	0.033577
76257	SLC38A3	12.44	11.35	2.14	0.028618
104776	ALDH6A1	13.34	12.24	2.13	0.010399
100041585	AMD2	13.37	12.29	2.12	0.003042
140742	SESN1	13.12	12.04	2.11	0.00695
75735	PANK1	10.41	9.34	2.09	0.009066
74931	4930481A15RIK	9.74	8.69	2.08	0.007082
100217466	SCARNA17	10.97	9.93	2.06	0.005947
100316775	MIR1950	4.75	3.71	2.05	0.042637
23959	NT5E	8.36	7.33	2.04	0.011345
246049	SLC36A2	8.19	7.16	2.04	0.009602
213760	PREPL	12.76	11.75	2.01	0.010484
16508	KCND2	8.79	7.79	2	0.049005
22329	VCAM1	6.81	7.81	0.5	0.007862
18611	PEA15A	8.29	9.3	0.497512	0.036284
58861	CYSLTR1	5.04	6.05	0.497512	0.019474
17286	MEOX2	6.56	7.56	0.497512	0.020874
209378	ITIH5	5.46	6.47	0.495049	0.035166
11641	AKAP2	8.66	9.67	0.495049	0.028732
66102	CXCL16	6.57	7.59	0.495049	0.027817
73844	ANKRD45	5.53	6.55	0.492611	0.023428
217258	ABCA8A	9.97	10.99	0.492611	0.001143
107765	ANKRD1	18.79	19.81	0.492611	0.015151
56473	FADS2	6.01	7.04	0.490196	0.008226
240776	KCNT2	6.32	7.35	0.487805	0.01542
16950	LOXL3	4.65	5.68	0.487805	0.016454
83675	BICC1	6.72	7.76	0.487805	0.02181
13733	EMR1	6.74	7.78	0.485437	0.019742
227613	TUBB4B	8.8	9.85	0.483092	0.030634
27059	SH3D19	5.79	6.85	0.483092	0.034457
319939	TNS3	5.77	6.83	0.480769	0.02545
16011	IGFBP5	8.81	9.88	0.478469	0.008043
14681	GNAO1	8.8	9.87	0.47619	0.0149
21810	TGFBI	8.76	9.83	0.47619	0.006654
67448	PLXDC2	9.14	10.22	0.473934	0.023226
214968	SEMA6D	7.13	8.21	0.473934	0.017421
18186	NRP1	10.19	11.26	0.473934	0.011812
140792	COLEC12	8.2	9.27	0.473934	0.006744
100041194	AHNAK2	5.93	7.02	0.469484	0.017652
12364	CASP12	6.78	7.88	0.46729	0.003624
21813	TGFBR2	8.47	9.57	0.46729	0.01349
22240	DPYSL3	8.65	9.74	0.46729	0.011253
18648	PGAM1	10.16	11.26	0.46729	0.015629
103511	FAM26E	5.53	6.63	0.465116	0.038718
140781	MYH7	12.03	13.13	0.465116	0.000142
108097	PRKAB2	9.01	10.14	0.458716	0.045331
12257	TSPO	6.43	7.55	0.458716	0.043651
17022	LUM	11.02	12.15	0.456621	0.005215
27404	ABCA8B	7.45	8.58	0.456621	0.000593
14773	GRK5	7.98	9.11	0.456621	0.04488
320878	MICAL2	9.89	11.03	0.454545	0.045213
14199	FHL1	8.26	9.4	0.454545	0.01538
27205	PODXL	11.26	12.4	0.452489	0.044241
29817	IGFBP7	17.16	18.31	0.45045	0.02771
24066	SPRY4	8.61	9.76	0.45045	0.025283
109225	MS4A7	4.95	6.12	0.442478	0.011157
545366	CFHR2	6.68	7.86	0.440529	0.005554
17470	CD200	9.42	10.6	0.440529	0.044536
54670	ATP8B1	6.21	7.39	0.440529	0.040216
320825	SAMD5	4.72	5.92	0.438596	0.006205
14555	GPD1	10.29	11.48	0.438596	0.000307
56198	HEYL	6.42	7.62	0.436681	0.034519
74761	MXRA8	7.87	9.06	0.436681	0.019916
20358	SEMA6A	8.34	9.54	0.436681	0.028033
19734	RGS16	4.82	6.02	0.434783	0.04978
12319	CAR8	8.61	9.81	0.434783	0.00958
27367	RPL3	14.66	15.87	0.434783	0.006168
14284	FOSL2	7.03	8.24	0.429185	0.036902
245350	AA414768	4.75	5.98	0.42735	0.018554
13601	ECM1	6.66	7.89	0.425532	0.02559
12111	BGN	14.78	16.02	0.423729	0.007631
14726	PDPN	5.26	6.52	0.420168	0.041561
17313	MGP	15.48	16.74	0.41841	0.001467
68861	1190002N15RIK	11.09	12.36	0.416667	0.033253
21664	PHLDA1	6.27	7.53	0.416667	0.025281
100503703	GM19845	5.28	6.56	0.413223	0.001698
14778	GPX3	11.07	12.35	0.411523	0.008918
12043	BCL2	5.76	7.04	0.409836	0.030101
66775	PTPLAD2	6.62	7.91	0.408163	0.00324
19219	PTGER4	4.26	5.56	0.408163	0.001689
80876	IFITM2	11.42	12.72	0.406504	0.045981
20249	SCD1	9.14	10.44	0.406504	0.030897
12843	COL1A2	6.68	7.99	0.404858	0.013452
67622	MXRA7	8.26	9.58	0.401606	0.038636
107449	UNC5B	5.9	7.22	0.4	0.021561
13132	DAB2	8.98	10.3	0.4	0.026275
211323	NRG1	4.79	6.12	0.398406	0.014265
56277	TMEM45A	5.61	6.94	0.396825	0.024183
387246	MIRLET7C-1	3.96	5.31	0.390625	0.019106
12934	DPYSL2	11.64	13	0.389105	0.04528
170829	TRAM2	7.43	8.81	0.384615	0.043929
210622	PAMR1	4.61	6	0.383142	0.046939
240753	PLEKHA6	7.73	9.13	0.378788	0.014815
268857	NLRC3	4.37	5.77	0.377358	0.021825
18783	PLA2G4A	5.67	7.09	0.374532	0.008151
19378	ALDH1A2	5.02	6.45	0.37037	0.008428
11898	ASS1	5.15	6.6	0.364963	0.034538
208647	CREB3L2	8.75	10.2	0.364963	0.020811
72293	NKD2	3.76	5.24	0.358423	0.019232
383435	MS4A14	4.35	5.83	0.358423	0.027513
64138	CTSZ	8.37	9.86	0.357143	0.042323
14115	FBLN2	8.22	9.71	0.355872	0.049027
78892	CRISPLD2	7.24	8.74	0.353357	0.016174
11815	APOD	7.3	8.81	0.353357	0.003025
14268	FN1	9.67	11.17	0.352113	0.000426
240725	SULF1	7.36	8.9	0.346021	0.016882
18162	NPR3	7.73	9.26	0.346021	0.01457
50781	DKK3	3.75	5.33	0.334448	0.000844
12628	CFH	12.46	14.05	0.332226	0.005997
20620	PLK2	7.78	9.37	0.332226	0.012524
11421	ACE	11.38	13	0.325733	0.039237
223272	ITGBL1	6.97	8.6	0.321543	0.020082
12818	COL14A1	6.18	7.83	0.320513	0.037529
387229	MIR99A	4.22	5.86	0.320513	0.032072
241431	XIRP2	15.44	17.13	0.309598	0.003624
12845	COMP	3.95	5.65	0.308642	0.013809
210530	LEPREL1	6.36	8.06	0.308642	0.023832
14107	FAT1	7.78	9.48	0.307692	0.008753
434215	LRRC32	6.3	8.02	0.304878	0.028956
223453	DAP	8.96	10.7	0.299401	0.048369
17390	MMP2	10.73	12.52	0.289017	0.037674
20317	SERPINF1	7	8.8	0.287356	0.014319
71932	EPHX3	5.55	7.36	0.286533	0.032358
17534	MRC2	6.26	8.07	0.2849	0.021162
59095	FXYD6	8.32	10.17	0.277778	0.048322
11459	ACTA1	16.2	18.07	0.273224	0.013541
68792	SRPX2	7.65	9.54	0.271003	0.017394
112407	EGLN3	12.68	14.62	0.261097	0.04616
16971	LRP1	10.5	12.46	0.257732	0.022551
64817	SVEP1	7.48	9.47	0.252525	0.024947
260315	NAV3	5.4	7.44	0.244499	0.033502
11513	ADCY7	6	8.05	0.242131	0.03024
14314	FSTL1	10.74	12.83	0.235849	0.049746
230899	NPPA	17.82	19.91	0.235294	0.016504
21857	TIMP1	5.55	7.65	0.232558	0.029741
19659	RBP1	6.31	8.45	0.22779	0.013611
654812	ANGPTL7	4.66	6.79	0.227273	0.049182
20378	FRZB	5.67	7.82	0.226244	0.009033
20716	SERPINA3N	10.18	12.35	0.221729	0.003448
68659	FAM198B	6.95	9.16	0.217391	0.028907
18605	ENPP1	6.76	8.97	0.215517	0.012708
67606	FIBIN	6.51	8.9	0.190476	0.024293
22403	WISP2	6.67	9.13	0.182482	0.035232
13653	EGR1	5.4	7.9	0.176991	0.024529
13730	EMP1	10.86	13.38	0.17452	0.02851
20753	SPRR1A	3.34	5.91	0.167504	0.000902
21808	TGFB2	6.5	9.09	0.165563	0.018667
19225	PTGS2	5.14	7.78	0.159744	0.000791
116847	PRELP	11.23	13.94	0.152905	0.002422
20682	SOX9	5.15	7.89	0.149031	0.016302
21825	THBS1	7.68	10.51	0.141443	0.012762
96875	PRG4	9.21	12.1	0.135501	0.004351
16997	LTBP2	4.6	7.52	0.131752	0.021713
12837	COL8A1	6.46	9.41	0.129032	0.023793
14219	CTGF	10.05	13.14	0.117096	0.027009
69564	NMRK2	5.53	8.74	0.107991	0.040381
21828	THBS4	5.98	9.52	0.0862069	0.022473
17285	MEOX1	6.53	10.28	0.0740741	0.044951
50706	POSTN	10.35	14.14	0.0724113	0.010048
214425	CILP	5.27	9.34	0.0596659	0.038764
*The values are shown in a log2 scale.
